# Supplementary material for: Cubic Nanoparticles for Magnetic Hyperthermia: Process Optimization and Potential Industrial Implementation
Source: Nanomaterials (Basel). 2021 Jun 23;11(7):1652. doi: 10.3390/nano11071652 (PMC8306292; doi:10.3390/nano11071652)
Supplement: Supplementary file 1 [file nanomaterials-11-01652-s001.zip]

Archive with 1 entries (1 files):
- nanomaterials-1111059-supplementary.pdf
